# Supplementary material for: Autophagosome membrane expansion is mediated by the N-terminus and cis-membrane association of human ATG8s
Source: eLife. 2023 Jun 8;12:e89185. doi: 10.7554/eLife.89185 (PMC10289813; doi:10.7554/eLife.89185)
Supplement: Figure 1—source data 1. [file elife-89185-fig1-data1.zip]

Archive with 36 entries (33 files):
- Figure 1-source data 1/
- __MACOSX/._Figure 1-source data 1
- Figure 1-source data 1/.DS_Store
- __MACOSX/Figure 1-source data 1/._.DS_Store
- Figure 1-source data 1/Figure 1-source data_labelled.pdf
- __MACOSX/Figure 1-source data 1/._Figure 1-source data_labelled.pdf
- Figure 1-source data 1/Fig. 1C/
- __MACOSX/Figure 1-source data 1/._Fig. 1C
- Figure 1-source data 1/Fig. 1E/
- __MACOSX/Figure 1-source data 1/._Fig. 1E
- Figure 1-source data 1/Source data for Fig. 1.xlsx
- __MACOSX/Figure 1-source data 1/._Source data for Fig. 1.xlsx
- Figure 1-source data 1/Fig. 1C/2021.02.17_11.23.24_Ch_ATG3.tif
- __MACOSX/Figure 1-source data 1/Fig. 1C/._2021.02.17_11.23.24_Ch_ATG3.tif
- Figure 1-source data 1/Fig. 1C/2021.02.17_11.23.24_Ch+Marker_LC3B.jpg
- __MACOSX/Figure 1-source data 1/Fig. 1C/._2021.02.17_11.23.24_Ch+Marker_LC3B.jpg
- Figure 1-source data 1/Fig. 1C/2021.02.17_11.23.24_Ch_ATG7.tif
- __MACOSX/Figure 1-source data 1/Fig. 1C/._2021.02.17_11.23.24_Ch_ATG7.tif
- Figure 1-source data 1/Fig. 1C/2021.02.17_11.23.24_Ch+Marker_ATG3.jpg
- __MACOSX/Figure 1-source data 1/Fig. 1C/._2021.02.17_11.23.24_Ch+Marker_ATG3.jpg
- Figure 1-source data 1/Fig. 1C/2021.02.17_11.23.24_Ch+Marker_ATG7.jpg
- __MACOSX/Figure 1-source data 1/Fig. 1C/._2021.02.17_11.23.24_Ch+Marker_ATG7.jpg
- Figure 1-source data 1/Fig. 1C/2021.02.17_11.23.24_Ch_LC3B.tif
- __MACOSX/Figure 1-source data 1/Fig. 1C/._2021.02.17_11.23.24_Ch_LC3B.tif
- Figure 1-source data 1/Fig. 1E/2021.05.05_07.46.07-08_Ch+Marker_GAB.jpg
- __MACOSX/Figure 1-source data 1/Fig. 1E/._2021.05.05_07.46.07-08_Ch+Marker_GAB.jpg
- Figure 1-source data 1/Fig. 1E/2021.05.05_07.46.07-08_Ch_GAB.tif
- __MACOSX/Figure 1-source data 1/Fig. 1E/._2021.05.05_07.46.07-08_Ch_GAB.tif
- Figure 1-source data 1/Fig. 1E/2021.05.05_07.59.06-12_Ch_ATG3.tif
- __MACOSX/Figure 1-source data 1/Fig. 1E/._2021.05.05_07.59.06-12_Ch_ATG3.tif
- Figure 1-source data 1/Fig. 1E/2021.05.05_07.59.06-12_Ch_ATG7.tif
- __MACOSX/Figure 1-source data 1/Fig. 1E/._2021.05.05_07.59.06-12_Ch_ATG7.tif
- Figure 1-source data 1/Fig. 1E/2021.05.05_07.59.06-12_Ch+Marker_ATG7.jpg
- __MACOSX/Figure 1-source data 1/Fig. 1E/._2021.05.05_07.59.06-12_Ch+Marker_ATG7.jpg
- Figure 1-source data 1/Fig. 1E/2021.05.05_07.59.06-12_Ch+Marker_ATG3.jpg
- __MACOSX/Figure 1-source data 1/Fig. 1E/._2021.05.05_07.59.06-12_Ch+Marker_ATG3.jpg
