# Supplementary material for: Autophagosome membrane expansion is mediated by the N-terminus and cis-membrane association of human ATG8s
Source: eLife. 2023 Jun 8;12:e89185. doi: 10.7554/eLife.89185 (PMC10289813; doi:10.7554/eLife.89185)
Supplement: Figure 1—figure supplement 1—source data 1. [file elife-89185-fig1-figsupp1-data1.zip]

Archive with 14 entries (12 files):
- Figure 1-figure supplement 1-source data 1/
- __MACOSX/._Figure 1-figure supplement 1-source data 1
- Figure 1-figure supplement 1-source data 1/.DS_Store
- __MACOSX/Figure 1-figure supplement 1-source data 1/._.DS_Store
- Figure 1-figure supplement 1-source data 1/Source data for Fig.1-S1.xlsx
- __MACOSX/Figure 1-figure supplement 1-source data 1/._Source data for Fig.1-S1.xlsx
- Figure 1-figure supplement 1-source data 1/Fig. 1-figure supplement 1B/
- __MACOSX/Figure 1-figure supplement 1-source data 1/._Fig. 1-figure supplement 1B
- Figure 1-figure supplement 1-source data 1/Figure 1-S1-source data_lablled.pdf
- __MACOSX/Figure 1-figure supplement 1-source data 1/._Figure 1-S1-source data_lablled.pdf
- Figure 1-figure supplement 1-source data 1/Fig. 1-figure supplement 1B/2021.08.28_10.59.45_Ch+Marker.jpg
- __MACOSX/Figure 1-figure supplement 1-source data 1/Fig. 1-figure supplement 1B/._2021.08.28_10.59.45_Ch+Marker.jpg
- Figure 1-figure supplement 1-source data 1/Fig. 1-figure supplement 1B/2021.08.28_10.59.45_Ch.tif
- __MACOSX/Figure 1-figure supplement 1-source data 1/Fig. 1-figure supplement 1B/._2021.08.28_10.59.45_Ch.tif
