# Supplementary material for: Autophagosome membrane expansion is mediated by the N-terminus and cis-membrane association of human ATG8s
Source: eLife. 2023 Jun 8;12:e89185. doi: 10.7554/eLife.89185 (PMC10289813; doi:10.7554/eLife.89185)
Supplement: Figure 1—figure supplement 1—source data 1. [file elife-89185-fig1-figsupp1-data1.zip › Figure 1-figure supplement 1-source data 1/Source data for Fig.1-S1.xlsx]

## Sheet: Figure 1-figure supplement 1
Figure 1-figure supplement 1A
	LC3B S3CNBD Relative fluorecence intensity (n=3)																					GABARAP K2CNBD Relative fluorecence intensity ( n=3)
Time (sec)	+ATG7			+ATG7/liposomes			+ATG7/ATG3			+ATG7/ATG3/liposomes			+ATG7/ATG3/E3			+ATG7/ATG3/E3/liposomes					Time (sec)	+ATG7			+ATG7/liposomes			+ATG7/ATG3			+ATG7/ATG3/liposomes			+ATG7/ATG3/E3			+ATG7/ATG3/E3/liposomes
	R1	R2	R3	R1	R2	R3	R1	R2	R3	R1	R2	R3	R1	R2	R3	R1	R2	R3				R1	R2	R3	R1	R2	R3	R1	R2	R3	R1	R2	R3	R1	R2	R3	R1	R2	R3
0	0	0	0	0	0	0	0	0	0	0	0	0	0	0	0	0	0	0			0	0	0	0	0	0	0	0	0	0	0	0	0	0	0	0	0	0	0
10	6.222	7.937	7.596	4.571	8.944	3.523	11.031	9.05	8.314	2.15	7.877	5.497	9.9	10.037	9.979	5.77	9.176	8.161			10	10.755	13.836	0.333	12.963	12.06	8.324	10.024	19.283	6.161	23.682	21.608	12.661	25.399	20.757	12.326	24.356	17.116	14.508
20	8.834	13.26	12.385	7.921	13.863	7.023	18.204	19.873	14.086	8.76	17.127	12.541	16.717	19.646	15.384	14.004	16.942	17.802			20	15.827	18.866	2.387	17.042	16.064	11.251	32.079	33.062	16.157	36.657	34.954	21.723	40.903	34.121	17.7	41.589	31.954	21.395
30	10.129	17.022	15.851	11.037	17.732	10.912	23.56	24.812	18.971	15.568	24.781	19.715	22.777	26.53	19.784	19.744	26.494	28.185			30	14.521	23.254	4.997	20.95	19.962	13.495	42.797	42.699	21.219	51.543	45.279	25.522	52.15	45.616	20.589	55.79	42.809	30.871
40	13.596	19.126	18.184	15.029	21.055	15.695	28.806	29.169	23.115	18.882	30.94	25.113	29.421	32.335	23.35	27.501	34.925	38.504			40	12.088	25.052	6.978	25.266	21.987	12.799	47.164	45.376	26.289	57.495	52.361	33.247	60.446	52.495	24.122	61.939	52.947	37.702
50	15.702	23.089	21.322	16.629	23.218	18.13	33.275	34.942	26.287	22.879	35.859	28.492	33.308	37.475	27.29	32.428	42.663	45.219			50	13.974	25.961	6.028	29.969	21.324	13.431	49.828	52.604	30.212	69.076	57.518	36.542	66.685	59.525	27.965	83.032	60.638	46.915
60	17.943	25.203	22.588	16.515	26.077	20.473	36.628	38.195	28.799	24.725	39.845	33.093	35.592	41.11	29.761	37.305	50.322	52.699			60	15.65	27.778	4.822	28.302	21.342	13.638	55.076	56.441	31.863	76.247	60.591	37.825	70.865	64.276	29.275	92.276	68.807	53.103
70	18.673	27.82	24.588	19.376	28.423	23.913	39.207	41.859	30.403	27.3	44.401	37.606	38.59	43.531	32.109	40.382	57.842	59.849			70	17.118	25.489	5.064	28.602	21.268	12.322	61.453	59.696	34.419	84.204	64.095	40.933	75.303	65.573	32.298	101.255	73.362	55.721
80	21.538	29.841	26.165	22.529	31.841	25.118	43.163	44.297	33.155	31.018	49.498	39.882	40.995	46.448	33.154	46.173	65.404	67.68			80	16.481	27.333	5.535	26.347	21.026	12.578	64.417	62.537	36.536	86.349	67.357	43.633	76.958	70.949	32.99	110.795	79.765	61.583
90	21.718	31.085	27.5	21.888	32.241	27.312	44.772	46.465	35.12	34.861	51.203	42.943	43.555	49.702	35.501	49.022	71.937	73.529			90	17.366	27.331	7.94	26.534	21.396	13.649	68.688	64.937	39.404	92.8	70.29	49.231	81.844	73.342	36.354	116.867	84.448	67.024
100	23.718	33.309	29.123	24.406	32.996	28.786	46.813	48.114	37.138	36.489	52.904	45.305	45.736	51.554	38.233	53.321	76.718	79.678			100	15.884	29.48	5.26	25.989	22.652	11.583	70.293	67.748	39.115	93.237	72.685	45.85	85.664	77.149	35.072	123.267	89.432	69.484
110	24.073	33.954	29.608	25.829	35.66	29.923	48.912	50.559	38.437	38.809	55.615	46.434	47.579	53.499	38.93	55.115	82.68	84.952			110	16.507	29.929	6.524	26.691	21.961	11.759	73.486	68.878	43.494	96.071	73.857	46.547	88.867	78.999	37.849	126.028	93.5	72.643
120	25.176	35.342	29.693	23.323	36.47	31.09	51.801	52.414	39.606	38.109	58.474	49.311	49.259	55.675	40.619	57.58	89.266	90.27			120	16.781	31.308	8.015	25.291	23.326	9.994	72.084	71.554	43.268	100.645	77.225	50.554	88.539	82.159	39.316	131.285	96.998	77.18
130	26.525	36.543	31.512	25.967	37.445	33.071	52.58	54.458	41.266	41.384	60.372	50.61	50.785	57.512	41.423	65.133	94.43	95.201			130	17.758	31.192	8.062	25.645	21.779	12.391	73.523	72.068	45.521	102.372	77.47	50.703	91.557	80.872	42.234	143.419	102.215	82.882
140	28.552	37.964	31.739	27.215	38.299	32.684	54.701	54.585	41.988	43.619	62.192	51.732	52.742	58.733	42.781	65.645	98.752	99.714			140	17.361	31.209	7.635	26.034	20.644	12.271	75.807	73.721	44.258	104.365	78.085	53.31	93.324	85.156	40.974	150.513	104.687	86.085
150	27.811	39.369	32.524	27.511	39.993	32.451	55.035	57.496	42.391	44.717	63.937	52.711	53.633	59.915	42.935	68.758	104.807	104.762			150	17.41	29.263	6.937	23.996	20.888	11.797	74.406	73.067	47.883	106.821	80.306	52.195	93.346	86.037	41.595	157.725	109.317	89.58
160	28.517	39.858	32.905	27.618	40.753	35.768	56.39	58.312	43.77	46.486	66.194	55.473	54.327	61.245	43.959	71.913	111.11	109.036			160	16.698	30.248	7.921	24.328	20.528	11.335	75.424	74.814	47.012	109.635	80.638	54.669	91.627	87.217	43.402	165.357	112.041	95.79
170	29.292	40.857	34.445	28.147	42.186	35.843	57.63	59.533	45.679	47.51	67.809	56.268	56.102	63.102	46.17	72.644	114.746	113.251			170	18.484	31.632	8.746	27.621	20.518	12.106	80.129	76.986	49.357	114.692	81.336	54.124	96.173	88.667	44.284	170.041	114.706	98.99
180	29.803	41.213	35.469	28.337	42.436	37.017	57.943	60.945	46.869	49.02	68.666	57.323	56.528	63.255	47.213	73.594	118.278	115.173			180	17.347	32.018	7.16	24.677	20.816	12.164	83.508	76.838	49.971	112.119	82.934	54.219	96.166	90.161	43.458	172.884	118.936	102.446
190	30.526	41.959	35.421	27.706	44.029	37.781	59.333	61.796	46.918	48.093	69.931	57.289	57.269	66.077	48.285	76.089	122.298	119.37			190	19.443	31.62	7.891	25.388	22.119	10.445	83.808	78.137	49.634	114.28	82.763	57.015	97.864	90.645	45.143	177.736	120.814	104.339
200	31.205	42.863	35.6	30.094	43.904	37.262	60.297	63.236	46.986	49.656	72.738	59.032	58.088	66.862	47.911	77.44	126.586	124.057			200	17.888	32.406	7.072	24.069	19.647	13.57	82.645	78.19	49.999	114.648	84.893	57.948	101.331	92.402	46.888	182.768	124.12	107.808
210	31.341	43.593	36.369	31.115	45.395	37.858	62.04	64.606	48.203	50.543	74.918	61.613	59.857	67.466	48.908	79.609	130.95	127.764			210	18.557	33.963	8.858	25.926	18.554	13.134	83.28	81.283	51.938	118.09	85.414	58.207	101.286	92.476	48.058	187.042	125.652	111.063
220	32.096	44.75	36.859	30.007	45.263	38.351	63.646	64.81	49.157	52.206	73.412	61.888	60.553	68.37	49.599	82.781	132.429	130.077			220	20.324	33.147	9.071	25.894	18.908	12.972	84.955	81.244	52.856	119.719	85.353	60.415	103.31	94.73	48.521	189.663	128.253	115.334
230	32.784	45.051	36.443	30.499	45.464	38.726	63.606	66.368	48.909	52.552	75.116	62.123	61.14	68.81	49.337	84.738	136.572	132.542			230	18.793	33.194	9.387	25.109	17.814	12.236	83.008	81.661	52.368	119.847	85.781	60.405	101.399	94.525	48.635	198.609	128.501	116.262
240	33.717	45.927	38.325	30.417	46.182	38.639	64.381	67.137	50.279	53.383	75.835	63.231	62.089	70.564	50.991	89.889	141.155	135.514			240	18.707	32.535	8.227	26.575	18.095	13.094	82.5	81.45	54.588	120.156	86.438	61.688	104.051	94.897	48.623	200.865	133.622	120.659
250	33.286	47.191	37.521	31.813	47.75	39.884	65.125	68.951	51.106	55.38	78.677	64.181	62.859	71.901	51.552	87.939	144.829	138.377			250	17.452	32.661	10.059	21.123	17.263	11.773	82.674	81.812	55.822	118.756	86.952	62.593	103.42	96.238	50.021	205.182	136.094	124.704
260	33.583	47.41	38.768	32.291	48.196	39.736	65.43	69.147	51.915	56.541	78.045	66.28	63.611	70.727	52.032	90.498	145.949	140.318			260	20.091	33.731	10.037	21.966	17.359	13.374	86.059	82.878	55.25	123.643	87.134	61.084	105.524	96.484	49.744	209.321	137.076	124.753
270	34.243	47.636	38.883	31.294	48.159	40.099	66.239	69.305	51.704	56.309	78.93	65.107	63.443	71.593	51.84	91.594	149.344	142.178			270	17.362	33.062	8.318	23.112	18.042	11.68	87.134	82.195	54.753	125.163	88.058	61.866	103.581	96.478	48.941	213.987	140.732	128.373
280	35.101	48.849	39.122	31.055	48.028	41.216	66.729	70.623	53.211	57.106	79.483	65.375	65.306	72.379	53.158	93.405	152.281	143.664			280	17.681	33.704	9.968	23.878	17.063	12.647	86.289	82.864	55.067	124.24	88.325	63.099	105.09	95.295	49.967	218.726	142.436	131.32
290	35.551	49.015	39.189	30.684	49.441	41.967	67.398	71.554	52.934	56.597	81.525	67.728	64.437	73.903	53.828	92.51	155.401	146.851			290	19.159	33.578	10.522	23.023	19.496	12.376	86.214	83.082	56.545	121.921	85.684	64.147	104.091	98.21	50.598	220.975	145.203	134.223
300	35.652	49.357	40.06	31.357	49.939	41.768	68.68	71.785	53.475	57.056	82.605	68.621	65.742	73.786	53.925	94.687	157.075	148.282			300	18.461	33.662	9.914	24.047	16.788	13.662	87.996	83.581	57.22	126.163	88.584	64.656	106.683	98.898	51.723	224.355	146.589	137.16
310	36.596	50.106	40.418	32.219	50.071	41.474	69.096	72.962	54.698	57.913	82.73	68.38	65.871	74.916	54.767	96.267	158.496	149.001			310	18.043	33.99	8.482	20.813	16.443	13.238	89.249	81.323	55.679	124.655	88.407	64.236	106.571	99.061	51.95	227.305	148.294	139.423
320	37.29	50.966	41.126	32.831	50.626	42.523	69.706	73.46	54.728	58.015	84.248	69.102	66.472	75.433	55.489	97.202	161.062	150.82			320	17.669	34.349	9.579	20.655	16.015	12.022	87.038	84.541	56.758	130.109	88.101	64.882	106.115	99.93	52.427	231.093	149.188	141.029
330	37.532	51.173	40.733	33.863	51.261	42.687	70.407	74.595	55.352	59.38	84.984	69.411	67.258	75.823	54.983	98.289	163.428	152.974			330	18.231	33.056	10.238	19.52	16.352	11.255	88.26	83.19	56.343	127.522	89.191	64.871	107.226	99.753	52.128	236.515	153.355	143.397
340	37.565	51.735	41.174	32.705	52.875	42.664	70.84	75.147	55.697	60.595	86.324	70.199	68.195	76.515	55.845	99.888	164.985	154.448			340	19.656	34.292	10.124	23.038	17.579	13.961	89.83	84.58	57.619	130.25	89.437	65.314	109.774	100.551	53.251	240.357	154.867	146.713
350	36.89	52.06	41.821	33.316	53.785	43.521	70.466	75.643	56.075	61.142	86.996	72.02	67.33	76.436	56.594	100.031	166.896	155.909			350	17.96	34.994	8.957	20.225	18.155	13.031	90.597	85.232	56.463	133.486	90.401	66.131	107.076	101.739	52.125	243.772	158.124	148.049
360	37.978	52.754	41.333	33.694	52.229	42.823	70.884	76.32	55.933	61.591	87.029	70.362	68.71	77.837	56.347	106.784	168.138	156.336			360	17.925	35.064	9.632	19.55	17.378	13.045	91.152	85.257	57.579	128.28	89.824	67.253	107.958	101.257	53.342	245.6	159.342	154.84
370	38.033	53.379	41.835	33.261	52.362	43.778	71.979	77.379	56.902	60.868	87.965	72.12	68.523	78.093	56.678	102.598	170.456	159.079			370	15.577	35.381	11.034	22.492	17.767	12.89	87.523	85.708	59.043	132.747	90.701	68.877	106.582	101.985	53.086	249.882	161.587	157.504
380	38.916	53.734	41.732	31.551	53.231	44.314	72.625	78.009	57.226	60.54	88.524	73.008	69.647	79.043	57.091	102.078	171.678	160.793			380	17.674	32.844	10.654	21.648	17.204	13.158	90.368	85.889	58.805	133.118	90.348	68.021	109.01	101.791	53.939	256.416	162.957	157.872
390	39.115	54.25	42.892	33.28	52.386	43.906	73.412	77.567	57.692	61.808	88.364	74.11	69.228	77.987	57.352	105.361	173.176	160.15			390	17.291	35.478	9.122	19.389	14.16	13.093	91.864	85.243	58.189	131.607	90.8	69.201	111.319	102.29	53.631	255.793	165.53	157.658
400	39.215	54.711	42.877	32.743	53.432	44.321	73.528	78.796	57.544	62.463	89.121	74.231	69.482	78.601	57.754	107.096	174.312	161.231			400	15.827	35.498	10.326	18.421	15.205	11.821	90.983	86.129	58.219	131.946	88.952	67.062	107.875	103.475	53.886	257.973	166.035	158.268
410	39.319	54.786	43.595	33.391	53.633	46	74.687	78.822	57.987	63.456	89.705	75.609	69.756	79.44	58.367	106.804	174.907	162.611			410	17.598	32.808	10.59	17.239	15.053	15.165	90.904	85.904	58.297	131.628	90.686	67.619	109.313	102.837	55.965	260.804	167.356	162.167
420	39.825	55.28	42.867	33.82	55.304	45.583	74.238	79.846	58.394	64.144	91.123	74.75	70.55	80.195	58.592	108.053	178.044	164.35			420	17.922	34.891	11.186	19.37	15.18	13.118	92.104	86.358	58.884	134.466	90.688	67.989	111.065	103.31	55.612	266.736	168.622	163.492
430	40.215	55.958	43.501	33.639	54.479	46.441	74.874	79.818	57.895	64.469	91.012	74.729	70.975	80.719	58.64	109.253	177.891	165.059			430	19.755	34.844	10.502	18.192	15.177	13.835	92.877	85.657	57.086	137.712	91.637	67.726	112.019	103.581	53.47	268.24	168.1	165.439
440	39.88	56.177	43.697	32.782	55.311	46.314	73.737	80.202	58.67	63.7	92.353	75.663	69.789	81.309	59.43	107.483	179.564	165.562			440	18.663	35.822	10.196	17.105	14.484	13.775	91.165	86.364	58.295	135.71	90.907	67.561	110.261	103.972	54.776	270.552	172.189	167.008
450	39.563	56.676	43.55	33.686	55.651	46.707	73.738	80.851	58.482	64.497	93.015	76.757	69.771	80.775	58.911	109.28	180.35	167.446			450	16.882	35.28	9.897	16.734	12.812	12.606	91.088	84.145	58.21	135.062	90.751	69.251	110.017	104.359	54.562	272.68	173.328	170.555
460	40.409	57.294	44.278	35.388	56.044	46.637	74.796	81.741	59.759	65.021	93.491	76.394	71.232	81.6	59.975	109.643	182.33	167.474			460	17.989	35.067	11.428	17.296	11.277	13.601	90.081	86.422	59.188	135.618	91.259	69.543	111.604	104.681	56.277	278.562	174.725	175.429
470	40.99	57.835	44.487	34.039	56.239	46.883	75.999	82.531	59.42	65.804	94.266	75.974	71.393	81.296	59.517	111.169	183.398	168.437			470	18.439	34.777	9.085	17.957	13.401	14.661	93.507	86.167	58.129	138.964	91.308	71.546	112.506	104.941	55.385	283.62	176.812	176.521
480	41.711	57.928	44.545	33.376	56.425	45.945	75.929	82.336	60.496	65.802	94.303	76.88	71.491	81.646	60.256	111.494	183.658	167.512			480	16.674	35.228	8.732	18.203	14.129	13.167	91.169	86.121	56.769	137.113	91.066	71.979	110.372	105.292	54.472	284.495	178.382	176.623
490	41.76	57.426	45.109	33.791	57.053	46.241	76.068	81.964	59.853	65.603	94.386	77.798	72.151	81.672	60.242	117.115	183.26	169.412			490	16.293	35.682	9.739	15.545	14.378	13.179	92.638	86.824	59.563	135.385	90.661	69.559	112.631	106.281	55.799	283.169	180.026	177.884
500	42.077	58.202	45.235	33.991	58.674	47.082	76.749	83.031	60.584	66.964	96.028	79.659	72.48	81.919	61.004	112.425	186.118	171.311			500	17.285	35.64	11.811	17.543	14.549	14.17	91.799	86.718	58.153	139.58	91.425	71.022	109.422	105.453	55.6	288.876	181.812	180.355
510	42.421	58.86	44.838	36.169	57.728	48.238	77.494	83.633	60.636	67.617	96.197	77.165	72.665	82.592	60.417	114.879	185.948	170.349			510	17.938	35.587	11.344	17.943	12.841	13.741	93.707	86.912	58.515	140.802	90.882	68.985	112.818	105.236	56.565	289.201	182.64	180.92
520	42.9	59.286	45.85	33.673	56.909	47.495	77.842	83.959	60.484	66.121	95.734	78.07	72.369	82.929	60.39	114.21	186.961	169.983			520	16.501	35.389	9.166	15.611	11.961	12.597	91.471	84.383	56.823	139.009	90.245	69.554	111.499	105.716	54.816	291.087	184.8	180.09
530	42.025	59.46	45.477	34.655	57.826	47.773	76.834	84.312	61.499	68.021	95.741	79.02	71.849	82.295	60.468	117.314	187.642	172.116			530	15.24	35.664	12.37	15.005	11.546	12.048	90.463	85.819	57.905	138.607	90.228	69.819	109.969	105.875	56.021	292.616	184.412	181.497
540	41.802	59.406	45.524	33.701	58.882	48.392	76.851	84.465	60.713	68.368	96.817	79.381	72.522	82.451	61.251	115.447	189.712	172.803			540	14.505	34.138	10.146	13.336	9.05	11.92	90.634	85.176	57.788	138.007	90.731	70.212	109.704	105.184	56.872	296.82	186.742	184.248
550	42.6835	60.06	45.6431	33.339	58.489	47.873	77.4375	84.701	60.8121	67.069	97.755	80.02	72.6925	83.425	61.1651	116.156	190.285	173.417			550	16.531	35.176	11.025	16.213	10.941	11.837	92.033	86.116	58.252	142.385	90.829	67.038	111.921	106.598	56.085	300.81	186.809	183.723
560	42.7248	59.843	46.2323	33.115	58.763	49.084	78.0418	85.428	61.3443	67.667	97.714	80.203	72.7858	83.045	61.1953	115.635	190.124	173.399			560	15.685	35.033	9.51	13.152	11.298	13.087	90.867	85.892	56.894	139.749	90.681	69.167	111.478	106.104	56.499	297.473	188.271	185.162
570	43.3945	60.53	46.1428	33.825	59.381	48.368	78.0025	84.799	61.6068	67.421	97.926	79.488	73.1085	83.754	61.9068	117.956	190.168	173.98			570	16.688	35.33	9.997	14.082	11.918	11.624	91.011	86.424	57.904	140.628	91.4	72.178	111.603	106.736	55.878	301.087	191.118	186.768
580	42.9332	60.519	46.0859	33.247	58.393	48.475	78.1562	85.339	62.0589	67.475	99.273	80.504	73.4962	84.311	61.7389	118.17	192.356	175.316			580	14.425	35.308	9.211	14.422	13.154	11.515	90.089	85.968	56.77	139.413	92.13	72.87	110.332	106.778	55.426	304.238	193.274	190.288
590	43.5048	60.974	46.6268	34.109	58.891	49.337	78.6008	86.283	62.3408	68.702	98.88	81.971	73.7398	84.205	61.8008	119.373	192.172	175.579			590	16.581	32.878	10.367	14.204	11.35	12.736	92.482	83.541	57.478	143.153	91.136	71.936	112.817	106.659	55.752	307.058	192.985	192.302
600	43.2346	60.847	46.4434	37.215	59.592	49.535	78.6346	85.952	62.3114	69.512	100.32	82.056	74.0136	83.998	62.2894	119.453	192.084	174.882			600	15.689	34.984	9.502	13.864	11.563	12.413	93.887	85.581	57.015	143.743	92.409	70.738	112.095	107.188	57.384	306.579	194.122	193.749
610	43.6687	61.43	46.2751	34.62	58.946	48.742	78.1057	85.931	61.9541	71.06	99.427	80.325	72.9467	83.621	61.2331	120.521	193.746	174.38			610	15.549	34.927	10.068	13.179	9.718	11.913	91.237	86.051	57.29	141.521	91.331	72.907	112.251	107.444	55.996	309.5	197.009	193.42
620	43.3942	61.463	47.0639	33.759	59.735	48.693	79.3032	86.171	62.0919	69.011	99.396	81.711	73.5652	83.939	61.4059	119.888	193.9	175.271			620	14.456	34.59	9.873	10.21	10.264	12.453	90.596	85.535	58.8	140.759	91.796	73.798	113.431	106.99	56.08	311.444	195.162	195.385
630	43.6982	61.435	46.9405	34.76	60.583	49.808	79.0872	86.512	62.8435	69.741	100.274	81.617	73.4722	84.374	62.0795	120.736	194.541	176.134			630	16.083	34.972	10.901	11.147	10.041	12.929	92.796	85.36	57.488	143.992	91.874	72.799	113.384	107.367	56.842	312.75	199.143	199.344
640	44.1972	61.526	47.3739	34.557	60.079	50.04	79.3702	86.483	62.8339	70.611	99.818	81.419	74.5772	83.794	62.1729	126.77	193.512	176.065			640	15.106	35.907	9.254	11.288	9.733	10.93	93.231	86.005	56.198	145.246	91.839	69.542	114.827	108.477	55.061	312.222	198.427	196.718
650	44.5842	61.435	46.9199	34.949	59.832	50.106	80.0752	86.435	62.9809	70.998	100.723	81.937	73.7562	84.092	62.1539	122.069	194.299	176.695			650	14.132	34.556	9.685	11.731	9.22	9.606	91.267	84.385	57.553	146.751	91.696	68.988	112.212	107.682	56.611	314.111	199.618	197.316
660	44.0531	62.465	46.7155	34.516	60.504	49.999	79.5981	87.034	62.4985	70.61	100.955	82.049	73.4591	84.261	61.8745	121.416	195.666	176.706			660	14.288	35.267	10.661	9.025	9.643	10.887	93.169	84.855	58.026	143.786	91.709	69.046	111.844	105.462	55.348	314.178	201.123	198.682
670	44.604	62.419	46.7915	34.263	60.327	49.885	80.367	88.103	63.2595	69.697	101.002	83.983	74.125	84.873	62.1755	122.483	195.474	177.808			670	14.787	34.889	10.914	13.389	11.62	10.026	90.175	81.718	58.315	147.399	91.715	71.394	112.956	107.362	57.137	319.784	201.811	198.042
680	44.6559	63.427	47.8609	33.829	61.436	50.006	79.6849	88.568	63.2569	70.108	102.221	82.35	73.2639	84.843	62.7919	123.375	195.412	177.101			680	13.431	34.399	7.951	11.065	11.298	10.112	91.971	83.2	54.991	148.365	92.36	70.433	111.109	107.553	54.851	317.043	204.377	196.631
690	44.8095	62.419	47.3407	34.447	62.023	49.572	80.3635	87.708	63.6247	70.831	101.572	83.146	73.8765	84.238	62.6317	123.897	195.233	177.252			690	14.111	34.185	9.093	12.22	9.506	11.822	91.181	83.113	56.352	148.178	91.478	72.131	111.939	107.677	57.151	318.968	204.26	197.814
700	44.3533	63.165	47.491	34.451	61.005	50.382	80.0023	87.7	63.383	72.043	101.982	82.842	73.4103	84.235	62.505	125.485	195.442	177.532			700	14.594	33.136	9.376	10.551	9.243	12.365	90.766	83.169	56.495	146.987	87.637	70.751	114.634	107.835	56.145	321.57	207.228	199.353
710	44.9871	62.7544	47.5154	34.609	61.671	50.922	80.4051	88.8174	63.6634	71.724	101.865	83.542	74.0181	84.9014	62.7504	124.757	196.078	179.351			710	14.978	34.448	10.173	12.232	6.6	12.435	90.151	82.559	57.079	150.172	89.183	72.757	114.103	107.628	57.019	321.949	205.6	201.623
720	45.266	62.9986	48.0883	34.757	63.743	50.771	81.034	87.5246	64.4463	72.262	101.966	83.624	74.249	84.3346	62.9733	124.28	195.557	180.069			720	16.617	35.245	8.695	11.135	9.27	11.798	93.205	82.466	57.1	149.591	89.894	70.55	115.163	107.931	57.535	321.82	207.456	200.363
730	45.862	63.1532	47.8281	34.492	63.41	51.595	80.39	88.5502	64.4671	71.839	103.122	83.23	73.366	84.7672	63.0011	122.602	196.498	178.409			730	13.813	35.259	9.398	10.097	8.229	10.58	92.531	83.896	56.247	148.9	90.093	70.471	113.099	109.393	56.908	322.673	206.744	200.874
740	45.0353	63.404	47.3933	35.774	62.728	51.074	80.3203	88.571	63.7663	71.353	102.977	83.947	74.3313	85.71	62.4553	124.42	196.382	179.461			740	15.974	33.957	9.061	12.284	9.296	10.035	93	81.495	55.427	149.997	91.247	73.214	113.387	107.477	56.341	323.358	208.15	201.176
750	45.2219	63.4465	47.3549	35.339	62.219	51.369	81.5829	89.0295	64.3369	70.901	105.005	84.288	73.8229	84.3455	62.7909	123.512	197.209	180.093			750	13.112	34.245	10.475	10.054	9.113	10.524	90.595	81.747	57.41	150.508	90.573	72.951	112.055	107.772	57.22	325.015	209.225	203.869
760	46.0106	63.751	47.7995	34.493	62.03	51.244	81.4946	89.264	64.6255	71.85	103.796	85.307	74.0076	85.288	62.1965	125.054	197.513	180.505			760	15.024	34.128	9.755	10.652	9.174	11.766	91.71	81.659	56.277	151.982	91.435	72.192	112.506	108.001	56.937	325.233	210.35	207.375
770	45.3282	63.3845	48.6409	34.516	61.644	50.877	81.2302	88.5655	64.4319	71.808	103.944	84.083	73.9012	84.2705	62.8139	125.821	197.329	178.769			770	13.642	31.747	8.819	7.542	10.375	12.255	91.026	81.454	57.171	148.902	91.716	72.661	114.478	105.887	56.222	322.306	210.263	204.844
780	44.8099	63.433	47.7834	34.08	62.147	50.765	80.1599	89.365	64.3364	71.852	104.081	84.46	73.3209	84.542	62.1674	126.933	196.955	179.175			780	13.044	33.669	8.434	7.377	7.396	11.022	90.307	81.818	55.222	150.033	90.567	71.486	112.035	108.291	55.605	322.564	212.489	205.481
790	45.7379	63.6546	47.369	33.849	62.21	51.572	81.7739	88.7336	64.902	73.032	104.52	84.97	73.8599	85.0386	62.957	126.834	197.801	178.964			790	14.13	33.805	9.066	6.97	8.97	11.741	90.388	81.182	54.267	149.415	91.595	73.859	111.331	107.35	56.477	324.19	214.875	210.57
800	45.476	63.8043	47.8244	33.865	61.775	51.304	81.132	89.0403	64.5934	72.127	103.217	84.04	73.732	84.3203	63.1864	126.214	196.413	179.77			800	14.515	33.592	9.322	7.338	9.716	12.266	92.367	81.303	55.9	151.938	91.778	72.36	113.195	107.919	56.173	321.984	212.434	204.889
810	45.5514	64.7621	47.8637	33.791	62.739	51.027	81.7464	89.3231	64.5097	72.405	103.975	84.701	73.2164	85.3681	63.6887	126.403	197.087	180.586			810	13.706	34.756	9.268	8.57	9.06	13.626	93.369	81.974	54.853	155.452	92.004	71.81	112.92	108.287	55.509	325.137	215.565	206.441
820	45.936	63.7846	48.3065	33.372	62.48	51.685	81.075	88.7946	64.7555	72.735	104.057	85.165	73.268	84.8476	63.3265	125.875	198.062	180.302			820	14.31	34.362	9.452	8.984	8.631	12.244	91.813	80.818	55.117	153.932	91.637	72.353	112.954	107.149	56.394	326.554	215.786	206.957
830	46.0054	63.7936	47.8156	34.57	62.316	51.616	81.1504	89.3506	64.4946	72.461	105.395	86.69	73.3864	83.8926	62.5156	125.582	199.142	181.259			830	12.583	33.358	9.517	8.55	8.511	12.028	90.235	80.653	55.075	152.932	92.127	73.141	111.981	107.104	55.791	327.323	215.644	208.68
840	45.6345	64.6519	47.7586	34.203	62.81	51.519	81.3885	89.6139	65.2646	72.189	105.056	84.739	73.6725	84.8079	62.6666	126.207	199.054	181.027			840	14.029	31.645	8.725	9.176	8.345	11.519	91.951	78.174	55.086	155.688	91.923	72.109	113.31	106.875	56.91	327.764	215.358	207.824
850	45.4613	63.7307	48.2751	35.094	62.556	52.126	81.2243	88.8107	64.4421	72.548	104.903	86.744	73.4353	83.9817	62.8271	128.347	198.703	180.399			850	12.591	33.383	8.343	8.149	8.942	9.811	91.163	80.095	55.195	154.31	92.935	69.393	113.937	107.062	57.096	327.163	216.929	205.75
860	45.7968	64.0697	47.5852	37.089	62.47	51.191	80.9048	89.2927	64.8682	72.647	105.37	84.685	72.5998	84.1857	62.3832	129.518	198.725	180.311			860	11.767	32.776	8.18	7.082	6.22	11.321	89.842	80.084	53.639	153.213	91.276	71.464	111.413	106.67	55.206	328.532	217.227	208.144
870	45.3427	64.1129	48.1074	34.873	62.89	51.262	81.4467	89.3319	65.3594	72.099	106.063	85.037	73.6667	83.7499	62.5034	131.259	199.605	180.134			870	12.139	33.543	7.623	8.998	9.331	11.737	93.008	79.564	55.296	154.83	93.062	72.652	114.473	107.129	55.373	327.554	217.576	209.097
880	45.7138	64.5467	48.3295	33.709	63.12	52.171	81.5378	89.4497	64.9815	72.411	106.078	86.626	73.6328	84.2567	63.0515	128.07	199.699	180.876			880	12.989	32.969	8.707	10.444	8.979	13.958	92.422	79.604	55.207	157.437	93.428	74.587	114.423	106.413	56.065	328.821	219.629	209.098
890	45.9784	64.2922	48.3303	33.5436	62.741	51.878	81.8114	88.6462	65.1983	73.1726	105.466	85.149	73.0464	84.3822	62.8253	128.333	198.749	180.365			890	13.669	32.861	7.071	12.231	7.81	13.377	92.787	79.136	53.221	160.256	93.009	71.045	114.443	107.17	54.451	327.86	217.249	209.301
900	46.0841	64.0648	47.717	33.3334	63.067	52.652	81.9721	89.1698	64.503	72.6124	106.062	85.598	72.8571	83.5818	62.17	127.281	200.195	180.158			900	12.368	33.116	7.981	9.166	7.409	11.443	91.1	79.259	54.384	160.534	92.797	73.284	113.075	106.681	55.679	327.973	219.407	208.472
910	46.3306	64.5722	47.7684	32.1039	63.029	52.634	81.3286	89.6072	64.2414	71.3129	105.293	85.909	72.9166	83.5702	62.0044	124.811	199.619	180.595			910	12.271	32.678	9.102	6.313	8.249	11.795	90.532	78.748	53.973	156.003	93.639	73.847	112.059	106.28	55.65	327.68	220.536	211.549
920	46.1763	63.864	48.2546	32.6929	63.479	52.299	81.4663	89.647	65.0836	72.5289	106.27	86.686	73.3703	83.896	62.8796	125.379	199.784	181.681			920	13.088	32.563	8.903	8.069	7.995	11.066	92.759	77.808	55.542	158.126	93.789	73.949	113.573	106.004	56.823	328.237	221.524	214.702
930	46.1737	64.3149	48.8563	34.5094	63.157	52.184	81.6447	89.2909	64.8563	72.5984	106.326	85.343	72.6027	84.1649	62.7653	125.904	199.171	181.665			930	12.297	32.103	6.77	8.09	7.422	11.049	91.33	77.579	55.013	157.255	93.531	73.496	114.118	106.218	55.514	326.305	220.886	209.86
940	45.9233	64.2183	48.165	32.8645	64.057	52.449	81.9613	90.0863	65.022	72.9435	106.312	86.696	72.3993	84.4003	62.621	125.4	199.424	180.714			940	11.728	32.194	6.916	5.722	6.146	12.402	91.391	77.659	54.161	157.627	91.759	73.041	112.282	105.777	56.148	326.133	222.065	210.233
950	46.0208	64.0072	47.7913	32.9223	63.332	52.18	81.2608	89.0482	65.0933	72.7773	106.26	85.91	72.6428	83.7862	62.7513	127.417	199.077	181.165			950	13.646	31.958	6.849	7.99	7.634	10.611	93.358	77.187	54.215	157.867	93.803	72.657	112.644	105.586	55.912	325.232	222.413	211.825
960	45.8286	64.5915	48.3372	33.4917	63.151	52.161	81.6146	89.6655	65.1422	72.4297	106.47	86.15	72.9626	83.8255	62.9852	127.596	199.619	181.982			960	12.33	32.916	7.819	8.945	7.22	11.046	91.964	78.029	54.703	159.709	93.16	72.964	113.181	106.511	54.018	327.314	223.022	211.442
970	45.8303	64.5933	48.7094	33.6889	63.504	51.571	81.4953	88.8833	64.9894	73.5699	107.633	85.925	72.1093	82.9303	63.2424	128.768	199.112	181.708			970	12.977	31.565	7.964	8.647	6.893	11.363	92.837	76.797	54.8	161.115	93.308	72.889	111.864	105.633	56.021	325.785	223.822	210.494
980	45.9882	64.5755	47.7278	32.5953	63.665	51.854	80.9592	89.5605	64.7378	72.3603	107.535	86.598	72.2012	83.3195	62.5148	128.142	198.995	181.729			980	11.141	31.745	6.785	7.491	6.78	10.142	91.129	77.023	53.358	159.776	92.982	71.727	111.649	105.498	55.122	325.161	222.688	209.052
990	45.9084	63.7864	47.7539	32.487	63.084	52.37	81.1524	89.0204	64.9949	72.578	107.467	85.83	72.3344	82.2894	62.9419	128.406	198.869	180.728			990	11.937	29.582	6.37	7.4	6.9	10.651	91.56	76.928	53.767	159.184	93.665	72.198	111.635	105.067	55.445	326.8	222.369	211.569
1000	45.9964	64.729	48.066	32.261	63.59	52.295	81.0454	89.561	65.032	73.688	107.317	86.903	72.5684	83.345	62.945	128.725	199.244	181.837			1000	11.807	31.255	8.023	5.69	6.452	10.299	90.591	76.417	54.974	158.236	94.119	71.708	113.495	104.749	55.822	327.171	223.827	209.815
1010	46.2265	64.5948	48.2827	33.5696	63.602	52.02	81.3515	89.6518	65.5917	74.1866	106.67	86.203	72.0045	83.1928	62.5147	128.237	199.172	181.622			1010	11.813	31.403	5.797	5.044	7.828	10.871	92.461	76.233	53.841	162.239	94.188	73.438	113.491	105.064	55.029	324.461	224.998	209.102
1020	46.8122	64.0023	48.2507	33.2748	64.095	51.928	80.8332	88.9993	65.0867	72.5118	106.632	86.241	72.6742	82.3413	62.4727	127.219	197.955	181.186			1020	11.289	32.646	5.75	4.783	7.352	10.925	93.085	77.258	54.159	159.858	95.237	73.031	111.895	106.302	53.651	324.838	225.267	211.286
1030	45.5574	63.9591	47.676	34.223	63.565	51.437	81.0274	88.8241	65.166	72.652	106.934	86.315	71.6644	82.2021	62.318	127.962	197.806	180.813			1030	11.103	30.77	6.404	4.712	4.179	9.495	91.657	75.676	54.372	161.222	95.304	71.732	114.26	104.268	54.899	326.387	225.963	215.443
1040	46.0421	64.4935	47.61	33.2515	63.858	52.322	81.3391	88.6235	64.819	72.5445	107.656	87.852	71.9791	82.6755	62.237	126.306	198.375	181.618			1040	11.495	30.793	7.547	5.63	6.359	11.244	90.476	73.419	53.64	161.381	95.281	73.793	111.348	104.743	54.387	326.098	226.341	213.204
1050	45.83	64.5358	48.3711	33.3687	63.487	52.513	80.867	89.3168	65.3091	72.9727	106.885	85.922	71.764	82.7388	62.5971	127.655	198.196	180.882			1050	12.287	30.664	6.956	4.851	4.981	11.261	92.934	75.076	54.268	161.724	94.233	73.786	113.445	104.815	54.976	325.732	225.837	211.69
1060	45.7799	64.0046	47.6894	31.7979	63.906	52.284	80.9409	89.0106	65.2454	72.1139	107.52	86.518	71.9309	81.9606	62.2044	127.469	197.565	180.542			1060	10.165	29.864	7.108	2.816	4.937	9.568	91.13	75.057	53.836	161.299	94.254	73.024	111.482	104.207	54.684	324.781	225.384	209.943
1070	46.0396	64.522	47.6266	31.2611	62.607	52.5392	81.0136	88.532	64.5916	71.8301	107.06	87.1052	71.3076	81.362	62.6426	127.91	197.577	180.31			1070	9.88	29.077	5.507	5.054	4.356	9.754	90.955	75.198	53.621	160.004	93.29	72.517	112.169	103.217	54.756	322.362	225.778	209.926
1080	45.7487	64.3279	47.6444	31.9693	62.777	52.5815	81.4137	88.4359	65.2234	71.4203	106.854	85.7725	71.0767	82.2319	62.0274	128.711	198.399	180.645			1080	9.592	30.084	5.487	4.807	5.06	10.162	91.066	74.479	53.116	159.053	94.498	72.237	111.563	102.086	55.732	322.534	225.67	209.349
1090	45.5304	64.1333	48.2896	31.0712	63.244	52.1701	80.6484	88.4353	65.2256	72.2042	107.665	86.2971	71.0244	81.0403	62.6666	129.114	197.698	180.353			1090	10.922	29.353	5.818	4.43	4.495	9.371	92.612	75.054	53.755	163.276	92.328	72.657	112.279	104.4	55.299	323.824	225.563	209.995
1100	46.0214	63.2954	48.1505	30.642	63.13	51.5711	80.4874	88.0614	64.8325	73.27	106.521	86.8161	71.3274	81.4934	62.7395	128.721	196.784	180.014			1100	11.426	29.966	5.28	3.574	7.046	10.703	93.262	74.201	52.923	160.926	95.27	73.251	113.275	104.261	54.149	320.489	224.961	211.294
1110	45.1712	63.496	47.6918	31.0909	63.288	51.1221	79.9952	88.22	65.4618	72.6549	107.752	86.2211	70.1092	81.095	61.7918	129.081	198.35	180.367			1110	10.141	30.066	3.633	1.526	5.333	9.909	91.663	74.466	52.636	159.986	95.627	71.088	112.173	103.484	53.432	317.632	227.316	212.257
1120	46.0083	63.1811	47.4478	31.6369	63.984	51.5206	80.9093	87.6401	64.6068	72.3529	107.439	86.7566	70.9993	81.2401	61.5528	129.542	198.552	180.034			1120	9.447	29.219	6.453	3.464	5.68	8.329	93.228	74.007	53.386	161.189	95.958	70.313	113.205	103.692	54.562	318.314	227.057	211.924
