# Supplementary material for: Autophagosome membrane expansion is mediated by the N-terminus and cis-membrane association of human ATG8s
Source: eLife. 2023 Jun 8;12:e89185. doi: 10.7554/eLife.89185 (PMC10289813; doi:10.7554/eLife.89185)
Supplement: Figure 1—figure supplement 2—source data 1. [file elife-89185-fig1-figsupp2-data1.zip]

Archive with 14 entries (13 files):
- Figure 1-figure supplement 2-source data 1/
- __MACOSX/._Figure 1-figure supplement 2-source data 1
- Figure 1-figure supplement 2-source data 1/.DS_Store
- __MACOSX/Figure 1-figure supplement 2-source data 1/._.DS_Store
- Figure 1-figure supplement 2-source data 1/Figure 1-S2B_LC3B WT delN ERlike lipidation.tif
- __MACOSX/Figure 1-figure supplement 2-source data 1/._Figure 1-S2B_LC3B WT delN ERlike lipidation.tif
- Figure 1-figure supplement 2-source data 1/Figure 1-S2A_LC3B WT delN11 50DOPE lipidation.tif
- __MACOSX/Figure 1-figure supplement 2-source data 1/._Figure 1-S2A_LC3B WT delN11 50DOPE lipidation.tif
- Figure 1-figure supplement 2-source data 1/Source data for Fig.1-S2.xlsx
- __MACOSX/Figure 1-figure supplement 2-source data 1/._Source data for Fig.1-S2.xlsx
- Figure 1-figure supplement 2-source data 1/Figure 1-S2D_GAB WT delN9 ERlike lipidation.tif
- __MACOSX/Figure 1-figure supplement 2-source data 1/._Figure 1-S2D_GAB WT delN9 ERlike lipidation.tif
- Figure 1-figure supplement 2-source data 1/Figure 1-S2C_GAB WT delN9 50DOPE lipidation.tif
- __MACOSX/Figure 1-figure supplement 2-source data 1/._Figure 1-S2C_GAB WT delN9 50DOPE lipidation.tif
