# Supplementary material for: Autophagosome membrane expansion is mediated by the N-terminus and cis-membrane association of human ATG8s
Source: eLife. 2023 Jun 8;12:e89185. doi: 10.7554/eLife.89185 (PMC10289813; doi:10.7554/eLife.89185)
Supplement: Figure 4—figure supplement 2—source data 1. [file elife-89185-fig4-figsupp2-data1.zip]

Archive with 4 entries (3 files):
- Figure 4-figure supplement 2-source data 1/
- __MACOSX/._Figure 4-figure supplement 2-source data 1
- Figure 4-figure supplement 2-source data 1/Source data for Fig.4-S2.xlsx
- __MACOSX/Figure 4-figure supplement 2-source data 1/._Source data for Fig.4-S2.xlsx
