# Supplementary material for: Autophagosome membrane expansion is mediated by the N-terminus and cis-membrane association of human ATG8s
Source: eLife. 2023 Jun 8;12:e89185. doi: 10.7554/eLife.89185 (PMC10289813; doi:10.7554/eLife.89185)
Supplement: Figure 5—source data 1. [file elife-89185-fig5-data1.zip]

Archive with 52 entries (47 files):
- Figure 5-source data 1/
- __MACOSX/._Figure 5-source data 1
- Figure 5-source data 1/.DS_Store
- __MACOSX/Figure 5-source data 1/._.DS_Store
- Figure 5-source data 1/Source data for Fig.5.xlsx
- __MACOSX/Figure 5-source data 1/._Source data for Fig.5.xlsx
- Figure 5-source data 1/Figure 5-source data _labelled.pdf
- __MACOSX/Figure 5-source data 1/._Figure 5-source data _labelled.pdf
- Figure 5-source data 1/Fig. 5B/
- __MACOSX/Figure 5-source data 1/._Fig. 5B
- Figure 5-source data 1/Fig. 5E/
- __MACOSX/Figure 5-source data 1/._Fig. 5E
- Figure 5-source data 1/Fig. 5D/
- __MACOSX/Figure 5-source data 1/._Fig. 5D
- Figure 5-source data 1/Fig. 5C/
- __MACOSX/Figure 5-source data 1/._Fig. 5C
- Figure 5-source data 1/Fig. 5B/2022.03.15_13.01.31-10_Ch_LC3B.tif
- __MACOSX/Figure 5-source data 1/Fig. 5B/._2022.03.15_13.01.31-10_Ch_LC3B.tif
- Figure 5-source data 1/Fig. 5B/2022.03.15_13.01.31-10_Ch_ATG7.tif
- __MACOSX/Figure 5-source data 1/Fig. 5B/._2022.03.15_13.01.31-10_Ch_ATG7.tif
- Figure 5-source data 1/Fig. 5B/2022.03.15_13.01.31-10_Ch_ATG3.tif
- __MACOSX/Figure 5-source data 1/Fig. 5B/._2022.03.15_13.01.31-10_Ch_ATG3.tif
- Figure 5-source data 1/Fig. 5B/2022.03.15_13.01.31-10_Ch+Marker.jpg
- __MACOSX/Figure 5-source data 1/Fig. 5B/._2022.03.15_13.01.31-10_Ch+Marker.jpg
- Figure 5-source data 1/Fig. 5E/2021.06.30_07.21.01_Ch+Marker_GABARAP_CellSig.jpg
- __MACOSX/Figure 5-source data 1/Fig. 5E/._2021.06.30_07.21.01_Ch+Marker_GABARAP_CellSig.jpg
- Figure 5-source data 1/Fig. 5E/2021.06.30_07.09.59_Ch+Marker_ATG7_ATG3.jpg
- __MACOSX/Figure 5-source data 1/Fig. 5E/._2021.06.30_07.09.59_Ch+Marker_ATG7_ATG3.jpg
- Figure 5-source data 1/Fig. 5E/2021.06.30_07.21.01_Ch_GABARAP_CellSig.tif
- __MACOSX/Figure 5-source data 1/Fig. 5E/._2021.06.30_07.21.01_Ch_GABARAP_CellSig.tif
- Figure 5-source data 1/Fig. 5E/2021.06.30_07.09.59_Ch_ATG7_ATG3.tif
- __MACOSX/Figure 5-source data 1/Fig. 5E/._2021.06.30_07.09.59_Ch_ATG7_ATG3.tif
- Figure 5-source data 1/Fig. 5D/2021.07.22_13.55.55_Ch+Marker_ATG3.jpg
- __MACOSX/Figure 5-source data 1/Fig. 5D/._2021.07.22_13.55.55_Ch+Marker_ATG3.jpg
- Figure 5-source data 1/Fig. 5D/2021.07.22_13.55.55_Ch+Marker_ATG7.jpg
- __MACOSX/Figure 5-source data 1/Fig. 5D/._2021.07.22_13.55.55_Ch+Marker_ATG7.jpg
- Figure 5-source data 1/Fig. 5D/2021.12.01_08.55.10_Ch+Marker_GAB_MBL.jpg
- __MACOSX/Figure 5-source data 1/Fig. 5D/._2021.12.01_08.55.10_Ch+Marker_GAB_MBL.jpg
- Figure 5-source data 1/Fig. 5D/2021.07.22_13.55.55_Ch_ATG3.tif
- __MACOSX/Figure 5-source data 1/Fig. 5D/._2021.07.22_13.55.55_Ch_ATG3.tif
- Figure 5-source data 1/Fig. 5D/2021.12.01_08.55.10_Ch_GAB_MBL.tif
- __MACOSX/Figure 5-source data 1/Fig. 5D/._2021.12.01_08.55.10_Ch_GAB_MBL.tif
- Figure 5-source data 1/Fig. 5D/2021.07.22_13.55.55_Ch_ATG7.tif
- __MACOSX/Figure 5-source data 1/Fig. 5D/._2021.07.22_13.55.55_Ch_ATG7.tif
- Figure 5-source data 1/Fig. 5C/2021.06.09_09.32.37_Ch_ATG7_ATG3.tif
- __MACOSX/Figure 5-source data 1/Fig. 5C/._2021.06.09_09.32.37_Ch_ATG7_ATG3.tif
- Figure 5-source data 1/Fig. 5C/2021.06.09_09.32.37_Ch+Marker_LC3B.jpg
- __MACOSX/Figure 5-source data 1/Fig. 5C/._2021.06.09_09.32.37_Ch+Marker_LC3B.jpg
- Figure 5-source data 1/Fig. 5C/2021.06.09_09.32.37_Ch_LC3B.tif
- __MACOSX/Figure 5-source data 1/Fig. 5C/._2021.06.09_09.32.37_Ch_LC3B.tif
- Figure 5-source data 1/Fig. 5C/2021.06.09_09.32.37_Ch+Marker_ATG7_ATG3.jpg
- __MACOSX/Figure 5-source data 1/Fig. 5C/._2021.06.09_09.32.37_Ch+Marker_ATG7_ATG3.jpg
