# Supplementary material for: Autophagosome membrane expansion is mediated by the N-terminus and cis-membrane association of human ATG8s
Source: eLife. 2023 Jun 8;12:e89185. doi: 10.7554/eLife.89185 (PMC10289813; doi:10.7554/eLife.89185)
Supplement: Figure 6—source data 1. [file elife-89185-fig6-data1.zip]

Archive with 50 entries (47 files):
- Figure 6-source data 1/
- __MACOSX/._Figure 6-source data 1
- Figure 6-source data 1/Figure 6-source data_labelled.pdf
- __MACOSX/Figure 6-source data 1/._Figure 6-source data_labelled.pdf
- Figure 6-source data 1/.DS_Store
- __MACOSX/Figure 6-source data 1/._.DS_Store
- Figure 6-source data 1/Fig. 6A/
- __MACOSX/Figure 6-source data 1/._Fig. 6A
- Figure 6-source data 1/Fig. 6F/
- __MACOSX/Figure 6-source data 1/._Fig. 6F
- Figure 6-source data 1/Fig. 6A/IM010752_2 (phospho-p62 HE).TIF
- __MACOSX/Figure 6-source data 1/Fig. 6A/._IM010752_2 (phospho-p62 HE).TIF
- Figure 6-source data 1/Fig. 6A/IM010744_10Sum (GABARAP MBL135-3).TIF
- __MACOSX/Figure 6-source data 1/Fig. 6A/._IM010744_10Sum (GABARAP MBL135-3).TIF
- Figure 6-source data 1/Fig. 6A/IM010775_marker (HSP90).Tif
- __MACOSX/Figure 6-source data 1/Fig. 6A/._IM010775_marker (HSP90).Tif
- Figure 6-source data 1/Fig. 6A/IM010755_marker (p62).Tif
- __MACOSX/Figure 6-source data 1/Fig. 6A/._IM010755_marker (p62).Tif
- Figure 6-source data 1/Fig. 6A/IM010774_1 (GABARAP-CST13733).TIF
- __MACOSX/Figure 6-source data 1/Fig. 6A/._IM010774_1 (GABARAP-CST13733).TIF
- Figure 6-source data 1/Fig. 6A/IM010772_marker (GABARAP-CST13733).Tif
- __MACOSX/Figure 6-source data 1/Fig. 6A/._IM010772_marker (GABARAP-CST13733).Tif
- Figure 6-source data 1/Fig. 6A/IM010776_3Sum (HSP90).TIF
- __MACOSX/Figure 6-source data 1/Fig. 6A/._IM010776_3Sum (HSP90).TIF
- Figure 6-source data 1/Fig. 6A/IM010743_marker (GABARAP MBL135-3).Tif
- __MACOSX/Figure 6-source data 1/Fig. 6A/._IM010743_marker (GABARAP MBL135-3).Tif
- Figure 6-source data 1/Fig. 6A/IM010750_marker (phospho-p62 HE).Tif
- __MACOSX/Figure 6-source data 1/Fig. 6A/._IM010750_marker (phospho-p62 HE).Tif
- Figure 6-source data 1/Fig. 6A/IM010751_9Sum (phospho-p62).TIF
- __MACOSX/Figure 6-source data 1/Fig. 6A/._IM010751_9Sum (phospho-p62).TIF
- Figure 6-source data 1/Fig. 6A/IM010750_marker (phospho-p62).Tif
- __MACOSX/Figure 6-source data 1/Fig. 6A/._IM010750_marker (phospho-p62).Tif
- Figure 6-source data 1/Fig. 6A/IM010756_6Sum (p62).TIF
- __MACOSX/Figure 6-source data 1/Fig. 6A/._IM010756_6Sum (p62).TIF
- Figure 6-source data 1/Fig. 6F/IM010833_5Sum (HSP90).TIF
- __MACOSX/Figure 6-source data 1/Fig. 6F/._IM010833_5Sum (HSP90).TIF
- Figure 6-source data 1/Fig. 6F/IM010857_marker (FLAG).Tif
- __MACOSX/Figure 6-source data 1/Fig. 6F/._IM010857_marker (FLAG).Tif
- Figure 6-source data 1/Fig. 6F/IM010853_3Sum (MBL135-3).TIF
- __MACOSX/Figure 6-source data 1/Fig. 6F/._IM010853_3Sum (MBL135-3).TIF
- Figure 6-source data 1/Fig. 6F/IM010850_marker (MBL135-3).Tif
- __MACOSX/Figure 6-source data 1/Fig. 6F/._IM010850_marker (MBL135-3).Tif
- Figure 6-source data 1/Fig. 6F/IM010854_marker (GABARAP CST13733).Tif
- __MACOSX/Figure 6-source data 1/Fig. 6F/._IM010854_marker (GABARAP CST13733).Tif
- Figure 6-source data 1/Fig. 6F/IM010856_3Sum (GABARAP CST13733).TIF
- __MACOSX/Figure 6-source data 1/Fig. 6F/._IM010856_3Sum (GABARAP CST13733).TIF
- Figure 6-source data 1/Fig. 6F/IM010858_5Sum (FLAG).TIF
- __MACOSX/Figure 6-source data 1/Fig. 6F/._IM010858_5Sum (FLAG).TIF
- Figure 6-source data 1/Fig. 6F/IM010832_marker (HSP90).Tif
- __MACOSX/Figure 6-source data 1/Fig. 6F/._IM010832_marker (HSP90).Tif
